# Supplementary material for: Variation in the Early Life and Adult Intestinal Microbiome of Intra-Uterine Growth Restricted Rat Offspring Exposed to a High Fat and Fructose Diet
Source: Nutrients. 2023 Jan 1;15(1):217. doi: 10.3390/nu15010217 (PMC9824396; doi:10.3390/nu15010217)
Supplement: Supplementary file 1 [file nutrients-15-00217-s001.zip]

Archive with 1 entries (1 files):
- nutrients-2116628-supplementary.pdf
